# Supplementary material for: Increased Replication Stress Determines ATR Inhibitor Sensitivity in Neuroblastoma Cells
Source: Cancers (Basel). 2021 Dec 10;13(24):6215. doi: 10.3390/cancers13246215 (PMC8699051; doi:10.3390/cancers13246215)
Supplement: Supplementary file 1 [file cancers-13-06215-s001.zip]

Archive with 1 entries (1 files):
- cancers-1476678-supplementary.pdf
